# Supplementary material for: Targeting ferroptosis by poly(acrylic) acid coated Mn3O4 nanoparticles alleviates acute liver injury
Source: Nat Commun. 2023 Nov 21;14:7598. doi: 10.1038/s41467-023-43308-w (PMC10663555; doi:10.1038/s41467-023-43308-w)
Supplement: Supplementary file 4 — Source Data [file 41467_2023_43308_MOESM4_ESM.xlsx]

## Sheet: uncropped blots
Fig. 2m
Fig. 2n
Fig. 4b
Fig. 4c
Fig. 5a
Fig. 5b
Fig. 7m
Fig. 7n
Fig. 8m
Fig. 8n
Supplementary Fig. 7c
Supplementary Fig. 7d
Supplementary Fig. 8e
Supplementary Fig. 8f
Supplementary Fig. 8l
Supplementary Fig. 8m
Supplementary Fig. 8r
Supplementary Fig. 8s

## Sheet: Fig. 1
Fig. 1c
	hydrodynamic size
	8.17	11.85	9.49	7.03	11.92	11.17	11.7
Fig. 1d
	zeta potential
	-38.56	-38.08	-38.09	-38.48	-38.48	-38.31
Fig. 1e
	PMO (μg/mL)	H2O2 scavenging
	0	0	0	0
	12.5	4.99	4.6	4.15
	25	13.25	12.93	13.44
	50	14.67	15.64	15.57
	100	17.12	17.77	18.15
	200	25.45	25.96	25.51
Fig. 1f
	PMO (μg/mL)	OH. Scavenging
	0	0	0	0
	12.5	32.73	33.45	32.73
	25	33.45	35.98	34.18
	50	56.56	57.64	56.92
	100	80.75	79.66	85.08
	200	94.47	93.02	92.3
Fig. 1g
	PMO (μg/mL)	O2.- Scavenging
	0	0	0	0
	12.5	43.04	44.73	43.88
	25	44.3	45.57	44.3
	50	47.26	46.41	46.84
	100	60.34	59.92	61.6
	200	65.82	66.67	65.06

## Sheet: Fig. 2
Fig. 2b
		0 h				2 h				4 h				6 h				8 h
	Control	99.82	99.53	100.24	100.41	92.48	104.42	103.39	100.1	106.55	100.13	93.18	99.96	102.84	105.69	94.47	103.65	111.64	105.85	109.63	106.04
	PMO	99.31	101.23	100.21	100.11	89.38	98.38	98.46	106.05	93.96	83.96	90.78	95.03	95.54	108.99	102.47	100	109.31	103.98	106.74	99.39
	RSL3	98.96	101.01	100.63	99.68	101.62	98.82	98.97	93.36	95.72	90.91	86.53	71.12	20.88	21.12	26.73	19.57	21.57	21.69	16.67	15.93
	RSL3+PMO	100.21	100.31	100.11	99.46	104.28	110.91	102.33	94.99	79.95	87.7	89.17	72.06	86.4	87.83	89.86	81.62	97.43	93.5	94.61	96.87
Fig. 2d
		0 h				2 h				4 h				6 h				8 h
	Control	99.8	99.92	100.03	100.25	102.54	98.63	99.04	101.11	103.66	105.96	104.1	103.62	102.65	104.66	102.57	106.57	109.94	111.47	107.88	108.65
	PMO	102.22	101.64	99.59	99.32	90.52	86.82	98.69	109.26	90.52	86.82	98.69	109.26	109.56	124.57	104.51	94.96	76.21	94.22	106.48	97.83
	Era	103.21	104.12	105.44	103.89	95.14	79.19	86.24	91	84.61	91.62	86.97	78.14	23.37	19.22	30.15	40.79	67.45	21.18	68.65	18.19
	Era+PMO	107.32	104.96	105.1	103.24	88.21	81.37	82.1	86.57	91.17	77.66	91.57	75.95	87.78	83.7	79.59	83.66	82.04	105.21	117.88	78.6
Fig. 2e
	Control	0.94	1.02	1.04
	PMO	0.7	0.69	0.75
	RSL3	1.57	1.63	1.54
	RSL3+PMO	1.19	1.12	1.13
Fig. 2f
	Control	0.94	1.02	1.04
	PMO	0.7	0.69	0.75
	Era	2.64	2.31	2.61
	Era+PMO	0.88	0.84	0.88
Fig. 2g
	Control	0.99	1	1.01
	PMO	0.99	1.03	1.04
	RSL3	3.05	3.38	3.13
	RSL3+PMO	1.99	1.74	1.67
Fig. 2h
	Control	1.01	0.98	1.01
	PMO	1.01	0.97	1.11
	Era	1.64	1.59	1.65
	Era+PMO	1.07	0.86	1.09
Fig. 2i
	Control	0.92	1.05	1.03
	PMO	1.02	1.04	0.94
	RSL3	1.49	1.46	1.48
	RSL3+PMO	1.09	1.05	1
Fig. 2j
	Control	1.01	0.96	1.03
	PMO	0.93	0.88	0.86
	Era	1.37	1.33	1.34
	Era+PMO	1.12	1.07	1.14
Fig. 2m
		FSP1			GPX4
	Control	1	1	1	1	1	1
	PMO	0.9	0.91	1.05	0.98	0.88	0.96
	RSL3	1.01	0.93	0.97	0.39	0.35	0.48
	RSL3+PMO	1.1	0.93	1.06	0.35	0.29	0.42
Fig. 2n
		FSP1			GPX4
	Control	1	1	1	1	1	1
	PMO	1	1.08	1.07	1.09	1	0.9
	Era	0.95	1.09	1.05	0.46	0.52	0.4
	Era+PMO	0.97	1.05	1.09	0.55	0.52	0.4
Fig. 2o
	Control	0.9589	1.013	1.0308
	PMO	0.9622	0.9484	0.9713
	Era	0.1364	0.2477	0.1395
	Era+PMO	0.1637	0.162	0.1584

## Sheet: Fig. 3
Fig. 3b
		PMO-DiI (h)
	0	1	1	1
	2	1.64	1.62	1.66
	4	2.65	2.52	2.56
	8	4.34	3.93	3.79
Fig. 3d
		PMO-DiI (μg/mL)
	0	0.98	0.99	1.02
	10	1.71	1.57	1.63
	20	2.43	2.28	2.36
	30	3.92	3.36	3.25
Fig. 3f
	PMO-DiI	1	1	1
	Amiloride	0.32	0.35	0.36
	Dynasore	0.65	0.68	0.68
	Filipin	0.96	0.98	0.86
Fig. 3h
	Control	95.79	99.55	101.13	103.5
	PMO	96.38	98.95	99.15	103.5
	RSL3	45.93	54.05	58.2	55.43
	RSL3+PMO	96.58	101.13	98.75	100.73
	Amiloride+PMO	97.76	91.83	105.88	102.51
	Amiloride+PMO+RSL3	61.96	90.25	56.82	58.79
	Dynasore+PMO	103.7	94.2	101.13	98.75
	Dynasore+PMO+RSL3	90.25	98.16	93.81	102.31
	Filipin+PMO	105.28	96.97	97.76	102.71
	Filipin+PMO+RSL3	90.84	92.03	101.13	104.49
Fig. 3i
		medium (μg/L)			cell lysate (μg/L)
	Control	448	520	458	168	155	187
	PMO	377	717	538	97.6	179	174

## Sheet: Fig. 4
Fig. 4b
		FTH			NCOA4
	Control	1	1	1	1	1	1
	PMO	0.91	0.99	1.13	0.92	1	1.13
	RSL3	1.31	1.44	1.44	0.68	0.79	0.79
	RSL3+PMO	1.2	1.18	1.13	0.89	1.04	0.88
Fig. 4c
		FTH			NCOA4
	Control	1	1	1	1	1	1
	PMO	0.94	0.93	1	0.95	0.88	1.03
	Era	1.24	1.39	1.5	0.65	0.76	0.71
	Era+PMO	0.85	1.01	0.9	0.82	0.9	0.86
Fig. 4d
	Control	1	1.01	0.99	1
	PMO	0.85	0.86	0.87	0.88
	RSL3	1.79	1.9	1.95	2.01
	RSL3+PMO	1.35	1.41	1.41	1.4
Fig. 4e
	Control	1.01	0.9	1
	PMO	0.93	0.92	0.93
	Era	1.62	1.61	1.63
	Era+PMO	1.16	1.17	1.19

## Sheet: Fig. 5
Fig. 5a
	Control	1	1	1
	PMO	1.17	0.95	0.93
	RSL3	0.41	0.41	0.48
	RSL3+PMO	0.83	0.75	0.9
	Torin	0.3	0.32	0.36
	Torin+PMO	0.25	0.23	0.33
Fig. 5b
	Control	1	1	1
	PMO	1.14	1.03	0.97
	Era	0.6	0.61	0.51
	Era+PMO	0.9	0.96	0.84
	Torin	0.24	0.23	0.32
	Torin+PMO	0.34	0.3	0.33
Fig. 5c
	Control	100.19	100.74	99.07
	Torin	92.95	89.61	91.84
	PMO	94.62	96.85	96.29
	RSL3	42.3	38.96	39.52
	RSL3+Torin	34.51	31.73	30.06
	RSL3+PMO	90.17	91.84	89.61
	RSL3+PMO+Torin 4 h	84.04	82.93	85.71
	RSL3+PMO+Torin 6 h	71.24	75.14	73.47
	RSL3+PMO+Torin 8 h	67.35	64.01	66.23
Fig. 5d
	Control	102.72	98.05	99.22
	Torin	93.97	93.39	86.38
	PMO	96.89	93.97	98.64
	Era	37.35	35.6	24.51
	Era+Torin	25.1	27.43	30.35
	Era+PMO	86.38	88.72	92.22
	Era+PMO+Torin 6 h	86.38	91.05	89.88
	Era+PMO+Torin 12 h	80.54	77.04	78.79
	Era+PMO+Torin 24 h	65.95	64.2	64.79
Fig. 5e
	Control	0.92	1.11	0.97
	Torin	0.91	0.9	1.02
	PMO	0.9	0.87	0.95
	RSL3	1.84	1.33	1.48
	RSL3+Torin	1.39	1.53	1.31
	RSL3+PMO	1.14	0.96	1.03
	RSL3+PMO+Torin 4 h	1.28	1.27	1.19
	RSL3+PMO+Torin 6 h	1.38	1.44	1.39
	RSL3+PMO+Torin 8 h	1.51	1.93	1.57
Fig. 5f
	Control	1	1.08	0.92
	Torin	1	1.03	0.99
	PMO	0.98	0.97	1.01
	Era	1.82	2.01	2
	Era+Torin	1.74	1.57	1.82
	Era+PMO	1.19	1.18	1.18
	Era+PMO+Torin 6 h	1.49	1.45	1.42
	Era+PMO+Torin 12 h	1.73	1.66	1.64
	Era+PMO+Torin 24 h	1.84	1.8	1.74

## Sheet: Fig. 6
Fig. 6b
		ALT							AST						BUN						CR						CK-MB					LDH
	Control	34.88	41.02	35.58	39.1	57.33	42.46	57.2	108.86	153.72	117.73	120.43	159.87		21.5	20.8	22.88	26.38	25.87		28.54	25.36	29.58	30.43	18.17		114.7	159.4	132.6	184.3	164.2	354.9	379.3	417.6	529.5	487.8
	1	43.01	42.59	48.03	43.74	45.52			133.08	164.43	114.63	147.47	155.81		21.87	25.45	23.02	20.5	22.29	20.22	31.62	31.97	26.87	18.59	18.17		127.5	121.5	211.2	143.6	150.6	381.4	445.7	357.8	513	430.2
	14	40.51	42.94	44.12	38.5	50.3			153.36	169.11	162.51	118.03	136.65		22.65	21.39	21.62	23.94	24.67	22.68	24.12	27.03	31.6	25.5	26.87	20.63	163.8	159.7	168.8	93.5	181.4	356.9	395.8	395.8	393.2	450.8	514.6
	30	44.81	45.42	36.43	47.45	36.81	43.19	42.42	152.31	136.8	174.15	118.39	140.69	112.31	19.91	23.24	23.32	20.5	24.78	22.2	25.53	28.76	27.24	27.15	27.26		150.2	121.4	113.1	119.1	203.1	319.8	406.4	368.1	434.2	589.9	339
Fig. 6c
		Heart						Liver						Spleen						Lung						Kidney
	Control	1.45	1.73	1.44	1.74	1.52		1.41	1.44	1.39	1.37	1.16		2	2.57	2.52	2	1.83	2.58	0.88	0.88	0.82	0.87	1.15		1.68	1.79	1.93	1.86	1.8	1.95	1.82
	1	1.57	1.62	1.49	1.6	1.51		2.08	1.6	2.02	2.4	1.77	1.63	2.13	1.88	2.19	2.21	1.95		0.93	0.86	0.86	1.03	0.9	0.93	1.74	1.68	1.87	1.81	1.74	1.84
	14	1.51	1.55	1.58	1.53	1.59	1.55	2.26	1.99	1.56	1.16	0.96		2.31	2	2.01	2.31	2.38		0.73	0.82	0.79	0.95	0.89		2.01	1.63	1.86	1.75	1.59	2.03
	30	1.71	1.65	1.51	1.52	1.73	1.46	1.68	1.45	1.42	1.67	1.39		1.9	2.49	2.17	2.41	1.98		0.82	0.99	0.77	0.93	0.84		1.84	1.86	1.86	1.86	1.72	1.72

## Sheet: Fig. 7
Fig. 7b
	Control	30.45	39.43	36.75	28.83	55.26	54.45	57.42
	PMO	34.1	39.39	62.04	58.95	74.27	56.59
	APAP	508.44	624.44	307.2	637.91	321.91	289.98	285.14
	APAP+PMO	44.74	41.47	37.08	37.33	39.8	62.09	51.5	36.32
Fig. 7c
	Control	128.72	155.12	148.98	288.29	193.25	231.23
	PMO	204.26	172.69	244.92	158.92	176.44
	APAP	343.06	346.09	828.77	775.87	673.48	411.76	385.4
	APAP+PMO	139.75	149.11	105.11	148.66	167.12	90.37	88.71
Fig. 7e
	APAP	57.81	47.3	47.51	47.72	49.79	51.67	60.44	55.52	54.91
	APAP+PMO	8.51	7.9	7.84	1.85	1.9	2.63	8.01	8.01	9.01
Fig. 7g
	APAP	43.99	23.17	26.79	29.52	29.24	34.79
	APAP+PMO	3.31	5.65	1.42	2.79	1.76	5.23
Fig. 7i
	Control	1.92	2.6	2.16	2.65	1.84	2.17
	PMO	2.07	2.39	2.03	1.72	2.1	2.3
	APAP	4.28	3.7	3.25	3.42	3.03	3.59
	APAP+PMO	2	2.02	2.61	2.03	2.35
Fig. 7k
	Control	1.41	1.17	0.92	0.92	0.66	1.08
	PMO	0.67	1.03	0.66	0.81	1.24
	APAP	1.6	1.55	2.99	1.34	3.48
	APAP+PMO	0.74	0.71	1.35	0.67	1.22	1.08
Fig. 7l
	Control	48.62	56.98	74.21	49.32	55.04	65.31
	PMO	55.39	47.33	69.32	67.14	58.24	64.25
	APAP	86.32	105.62	99.58	119.36	99.65	84.21	80.33	101.39
	APAP+PMO	68.36	78.21	74.21	55.32	54.36	64.21	71.47
Fig. 7m
	Control	1	1	1	1	1	1
	PMO	0.91	1.21	0.88	1.12	1.06	0.85
	APAP	1.48	1.5	1.6	1.5	1.3	1.22
	APAP+PMO	1	0.93	0.96	0.89	1.15	0.93
Fig. 7n
	Control	1	1	1	1	1
	PMO	1.11	1.08	0.94	1	0.98
	APAP	0.7	0.67	0.56	0.54	0.42
	APAP+PMO	1.24	1.07	0.84	0.96	0.86

## Sheet: Fig. 8
Fig. 8b
	Control	41.76	56.21	50.24	48.71	47.94	53.89
	PMO	52.06	42.01	41.27	42.81	62.99	74.37
	LIRI	276.33	388.91	291.54	1091.37	364.15	600.81	950.6	376.32
	LIRI+PMO	110.53	166.53	165.97	77.17	74.36	36.27
Fig. 8c
	Control	153.86	190.51	186.55	140.27	134.04	217.5	193.75
	PMO	137.51	120.31	137.26	178.25	239.45	209.5
	LIRI	611.39	837.2	570.26	486.65	584.64	698.19	860.89	460.59
	LIRI+PMO	287.82	238.06	221.32	125.88	166.71	305.13
Fig. 8e
	LIRI	14.85	23.98	16.87	31.39	32.75	33.43	14.21	33.48	30.81
	LIRI+PMO	2.42	1.41	3.05	5.2	2.72	3.91	2.58	2.33	2.21
Fig. 8g
	LIRI	40.7	44.22	46.62	39.01	41.81	37.56
	LIRI+PMO	7.51	5.42	3.56	5.41	8.11	5.45
Fig. 8i
	Control	2.01	1.82	2.23	1.88	2.21
	PMO	2.29	1.86	2.36	1.74	1.85
	LIRI	3.52	3.41	3.48	3.29	3.13
	LIRI+PMO	2.15	2.32	2.35	2.07	2.07
Fig. 8k
	Control	1.02	0.94	0.9	1.37	0.85
	PMO	1.07	1.11	1.36	1.06	0.87
	LIRI	2.55	1.51	2.64	2.8	1.45	2.02
	LIRI+PMO	0.87	1.24	0.83	1.09	1.35
Fig. 8l
	Control	58.96	61.08	49.68	63.81	55.48	55.36	63.98	51.04
	PMO	59.36	47.55	60.28	66.92	54.32	60.22
	LIRI	109.68	91.04	81.47	75.24	98.21	88.42	76.98
	LIRI+PMO	65.87	70.47	50.33	67.41	65.39	67.84
Fig. 8m
	Control	1	1	1	1	1	1
	PMO	0.81	0.86	0.91	0.96	1.15	1.18
	LIRI	1.32	1.39	1.4	1.45	1.4	1.71
	LIRI+PMO	1.16	1.09	1	1.18	1.11	0.72
Fig. 8n
	Control	1	1	1	1	1
	PMO	0.99	1.08	1.17	1.07	1.06
	LIRI	0.68	0.5	0.39	0.58	0.56
	LIRI+PMO	1.08	1.06	0.81	1.04	1.17

## Sheet: Supplementary Fig. 2
Supplementary Fig. 2a
		PMO (μg/mL)
	0	100.84	102.73	96.43
	12.5	100.84	105.25	100.21
	25	95.8	103.99	99.58
	50	95.17	93.91	99.58
	100	93.28	90.76	91.39
	200	89.5	93.28	92.02
Supplementary Fig. 2b
	Control	101	99.2	99.8
	RSL3	63.73	63.13	65.53
	RSL3+Fer-1	96.19	102.81	94.39
	RSL3+PMO 12.5 (μg/mL)	74.55	79.96	81.16
	RSL3+PMO 25 (μg/mL)	80.56	90.78	82.97
	RSL3+PMO 50 (μg/mL)	89.58	91.98	100.4
Supplementary Fig. 2c
	Control	99.49	101.02	99.49
	Era	30.61	31.38	28.32
	Era+Fer-1	97.96	91.07	95.66
	Era+PMO 12.5 (μg/mL)	81.12	79.59	80.36
	Era+PMO 25 (μg/mL)	88.78	83.42	82.65
	Era+PMO 50 (μg/mL)	94.13	93.37	90.31
Supplementary Fig. 2d
	Control	93.68	102.58	103.74
	RSL3	20.13	18.97	19.74
	RSL3+Fer-1	92.9	94.45	104.9
	RSL3+PMO 4 h	96.77	94.84	99.1
	RSL3+PMO 8 h	77.81	97.55	90.19
	RSL3+PMO 16 h	78.97	92.13	90.58
Supplementary Fig. 2e
	Control	98.96	100.75	100.3
	Era	27.76	26.42	23.73
	Era+Fer-1	94.48	87.76	93.58
	Era+PMO 6 h	89.1	88.66	87.31
	Era+PMO 8 h	89.1	93.58	91.79
	Era+PMO 16 h	83.28	86.87	91.34
Supplementary Fig. 2f
	Control	103.02	98.49	98.49
	RSL3	23.67	25.06	24.36
	RSL3+Fer-1	96.06	89.44	90.14
	RSL3+PMO	93.62	92.58	95.71
Supplementary Fig. 2g
	Control	107.71	93.61	98.67
	Era	29.28	28.92	33.98
	Era+Fer-1	96.51	93.25	93.61
	Era+PMO	82.41	84.94	88.55

[truncated: 8 more sheets: Supplementary Fig. 3, Supplementary Fig. 4, Supplementary Fig. 5, Supplementary Fig. 6, Supplementary Fig. 7, Supplementary Fig. 9, Supplementary Fig. 10, Supplementary Fig. 11]
